# Supplementary material for: Comparative proteomics of cerebrospinal fluid reveals a predictive model for differential diagnosis of pneumococcal, meningococcal, and enteroviral meningitis, and novel putative therapeutic targets
Source: BMC Genomics. 2015 May 26;16(Suppl 5):S11. doi: 10.1186/1471-2164-16-S5-S11 (PMC4460676; doi:10.1186/1471-2164-16-S5-S11)
Supplement: Additional file 8 — Additional Table 4 - List of all protein identified by mass spectrometry. This table contains the identification and description of all proteins identified by mass spectrometry, as well as their distribution in the union sets of the groups of patients with meningococcal, pneumococcal or enteroviral meningitis, and the control group. [file 1471-2164-16-S5-S11-S8.xlsx]

## Sheet: Plan1
SPOT	Uniprot	gi	DESCRIPTION	U MP	U MM	U MV	U Ctrl
1			non identified	1	0	0	0
2	P02765	112910	Alpha-2-HS-glycoprotein	1	1	1	1
3		177933	alpha-1-antichymotrypsin precursor, partial	1	1	1	1
3		181482	serum vitamin D-binding protein precursor	1	1	1	1
3	P01011	443345	Alpha-1-antichymotrypsin	1	1	1	1
3	P01009	6137432	Alpha-1-antitrypsin	1	1	1	1
4		181482	serum vitamin D-binding protein precursor	1	1	1	1
4	P01009	6137432	Alpha-1-antitrypsin	1	1	1	1
5		181482	serum vitamin D-binding protein precursor	1	1	1	1
5	P01009	6137432	Alpha-1-antitrypsin	1	1	1	1
6		177933	alpha-1-antichymotrypsin precursor, partial	1	1	1	1
6		181482	serum vitamin D-binding protein precursor	1	1	1	1
6	P01011	443345	Alpha-1-antichymotrypsin	1	1	1	1
6	P01009	6137432	Alpha-1-antitrypsin	1	1	1	1
7		223069	protein Tro alpha1 H,myeloma	1	1	0	1
7		386789	hemopexin precursor, partial	1	1	1	1
8		28592	serum albumin	1	1	1	1
8		223918	fibrinogen alphaA	1	1	1	1
8		386789	hemopexin precursor, partial	1	1	1	1
9		28592	serum albumin	1	1	1	1
9		386789	hemopexin precursor, partial	1	1	1	1
9	Q9BY11	377656250	Protein kinase C and casein kinase substrate in neurons protein 1	1	1	1	1
10		28592	serum albumin	1	1	1	1
10		386789	hemopexin precursor, partial	1	1	1	1
10	Q9BY11	377656250	Protein kinase C and casein kinase substrate in neurons protein 1	1	1	1	1
11		28592	serum albumin	1	1	1	1
11		386789	hemopexin precursor, partial	1	1	1	1
12	Q06AH7	115394517	transferrin	1	1	1	1
13	Q06AH7	115394517	transferrin	1	1	1	1
14		177933	alpha-1-antichymotrypsin precursor, partial	1	1	1	1
14	P01011	443345	Alpha-1-antichymotrypsin	1	1	1	1
14	P01009	6137432	Alpha-1-antitrypsin	1	1	1	1
15		177933	alpha-1-antichymotrypsin precursor, partial	1	1	1	0
15	P01011	443345	Alpha-1-antichymotrypsin	1	1	1	0
15	P01009	6137432	Alpha-1-antitrypsin	1	1	1	0
16		306882	haptoglobin precursor	1	1	1	1
16	P02675	2781208	Chain B, Crystal Structure Of Fibrinogen Fragment D	1	1	0	1
16	P01009	6137432	Alpha-1-antitrypsin	1	1	1	1
17		306882	haptoglobin precursor	1	1	1	1
17	P02675	2781208	Chain B, Crystal Structure Of Fibrinogen Fragment D	1	1	0	1
18		306882	haptoglobin precursor	1	1	1	1
18	P02675	2781208	Chain B, Crystal Structure Of Fibrinogen Fragment D	1	1	0	1
19		229528	protein Len,Bence-Jones	1	1	0	1
19	P02741	1942435	Chain A, Human C-Reactive Protein	1	1	0	1
19		7438711	IgKappa chain NIG26 precursor	1	1	0	1
19		21669469	immunoglobulin kappa light chain VLJ region	1	1	1	1
19		347447253	Chain L, Crystal Structure Of Recombinant A.17 Antibody Fab Fragment	1	1	0	1
20		229479	lipoprotein Gln I	1	1	1	0
20	P02647	90108664	Apolipoprotein A-I	1	1	1	0
21		38026	Zn-alpha2-glycoprotein	1	1	1	1
21	P02766	230651	Transthyretin	1	1	1	1
21	P02766	17942890	Transthyretin	1	1	1	1
22	P02766	230651	Transthyretin	1	1	1	0
22	P02766	17942890	Transthyretin	1	1	1	0
23		78101492	Chain A, Crystal Structures Of T Cell Receptor Beta Chains Related To Rheumatoid Arthritis	1	1	1	0
24			non identified	1	1	1	1
25	P01009	6137432	Alpha-1-antitrypsin	1	1	1	1
26	P01009	6137432	Alpha-1-antitrypsin	1	1	1	1
27			non identified	1	1	0	1
28		78101492	Chain A, Crystal Structures Of T Cell Receptor Beta Chains Related To Rheumatoid Arthritis	1	1	1	1
29	P01009	6137432	Alpha-1-antitrypsin	1	1	1	1
30		177933	alpha-1-antichymotrypsin precursor, partial	1	1	1	0
30	P01011	443345	Alpha-1-antichymotrypsin	1	1	1	0
30	P01009	6137432	Alpha-1-antitrypsin	1	1	1	0
31		386789	hemopexin precursor, partial	1	1	1	1
32			non identified	1	1	1	1
33		28592	serum albumin	1	1	1	1
34		28592	serum albumin	1	1	1	1
34	Q9BY11	377656250	Protein kinase C and casein kinase substrate in neurons protein 1	1	1	1	1
35			non identified	1	1	1	1
36	Q06AH7	115394517	transferrin	1	1	1	1
37	Q06AH7	115394517	transferrin	1	1	1	1
38	Q06AH7	115394517	transferrin	1	1	1	1
39	Q06AH7	115394517	transferrin	1	1	1	1
40	Q06AH7	115394517	transferrin	1	1	1	1
41		179665	complement component C3	1	1	0	1
42		306882	haptoglobin precursor	1	1	1	1
43		306882	haptoglobin precursor	1	1	1	1
43	P02675	2781208	Chain B, Crystal Structure Of Fibrinogen Fragment D	1	1	0	1
44		306882	haptoglobin precursor	1	1	1	1
45			non identified	0	1	0	1
46		229479	lipoprotein Gln I	1	1	1	0
46	P02647	90108664	Apolipoprotein A-I	1	1	1	0
47	P02766	230651	Transthyretin	1	1	1	1
47	P02766	17942890	Transthyretin	1	1	1	1
48	P02766	230651	Transthyretin	1	1	1	0
48	P02766	17942890	Transthyretin	1	1	1	0
49			non identified	1	1	0	1
50		69990	alpha-1-B-glycoprotein	1	1	1	0
51		69990	alpha-1-B-glycoprotein	1	1	1	1
52		78101492	Chain A, Crystal Structures Of T Cell Receptor Beta Chains Related To Rheumatoid Arthritis	1	1	1	0
53		386789	hemopexin precursor, partial	1	1	1	1
54		386789	hemopexin precursor, partial	1	1	1	1
55		386789	hemopexin precursor, partial	1	1	1	1
56		386789	hemopexin precursor, partial	1	1	1	1
57		78101492	Chain A, Crystal Structures Of T Cell Receptor Beta Chains Related To Rheumatoid Arthritis	1	1	1	0
58	Q06AH7	115394517	transferrin	1	1	1	1
59	Q06AH7	115394517	transferrin	1	1	1	0
60	Q06AH7	115394517	transferrin	1	1	1	1
61	Q06AH7	115394517	transferrin	1	1	1	1
62		177933	alpha-1-antichymotrypsin precursor, partial	1	1	1	1
63	P01009	6137432	Alpha-1-antitrypsin	1	1	1	0
64	P01009	6137432	Alpha-1-antitrypsin	1	1	1	0
65		181482	serum vitamin D-binding protein precursor	1	1	1	0
66		181482	serum vitamin D-binding protein precursor	1	1	1	0
67			non identified	0	1	1	0
68		38026	Zn-alpha2-glycoprotein	1	1	1	0
69	P21580	5454132	tumor necrosis factor alpha-induced protein 3	1	1	1	1
70	P21580	5454132	tumor necrosis factor alpha-induced protein 3	1	1	1	0
71		306882	haptoglobin precursor	1	1	1	1
72	P02763	112877	Alpha-1-acid glycoprotein 1	1	1	1	0
72		78101492	Chain A, Crystal Structures Of T Cell Receptor Beta Chains Related To Rheumatoid Arthritis	1	1	1	0
73		78101492	Chain A, Crystal Structures Of T Cell Receptor Beta Chains Related To Rheumatoid Arthritis	1	1	1	0
74			non identified	0	1	0	0
75	P02647	90108664	Apolipoprotein A-I	1	1	1	0
76	P02766	230651	Transthyretin	1	1	1	0
76	P02766	17942890	Transthyretin	1	1	1	0
77	Q1L857	1620909	Ceruloplasmin	0	1	1	1
78	Q06AH7	115394517	transferrin	1	1	1	1
79		78101492	Chain A, Crystal Structures Of T Cell Receptor Beta Chains Related To Rheumatoid Arthritis	1	1	1	0
80		386789	hemopexin precursor, partial	1	1	1	0
81		386789	hemopexin precursor, partial	1	1	1	1
82		386789	hemopexin precursor, partial	1	1	1	0
83		386789	hemopexin precursor, partial	1	1	1	1
84		386789	hemopexin precursor, partial	1	1	1	1
85		28592	serum albumin	1	1	1	1
85		386789	hemopexin precursor, partial	1	1	1	1
86		28592	serum albumin	1	1	1	1
86		386789	hemopexin precursor, partial	1	1	1	1
87		28592	serum albumin	1	1	1	0
87		119618404	chromosome 12 open reading frame 51, isoform CRA_a	1	1	1	0
88	Q06AH7	115394517	transferrin	1	1	1	1
89			non identified	1	1	1	0
90			non identified	1	1	1	1
91	Q06AH7	115394517	transferrin	1	1	1	1
92	P21580	5454132	tumor necrosis factor alpha-induced protein 3	1	1	1	0
92	Q8N1M7	21755932	unnamed protein similar to repetin protein	1	1	1	0
92	Q06AH7	115394517	transferrin	1	1	1	0
93		1790878	microtubule-associated protein 1a	1	1	1	0
93	P21580	5454132	tumor necrosis factor alpha-induced protein 3	1	1	1	0
93	Q8N1M7	21755932	unnamed protein similar to repetin protein	1	1	1	0
93	Q06AH7	115394517	transferrin	1	1	1	0
94		1906028	steroid receptor coactivator-1	1	1	1	0
94	Q8N1M7	21755932	unnamed protein similar to repetin protein	1	1	1	0
94	Q06AH7	115394517	transferrin	1	1	1	0
95		181482	serum vitamin D-binding protein precursor	1	1	1	0
96		1790878	microtubule-associated protein 1a	1	1	1	0
96		1906028	steroid receptor coactivator-1	1	1	1	0
96	P01009	6137432	Alpha-1-antitrypsin	1	1	1	0
96		119618404	chromosome 12 open reading frame 51, isoform CRA_a	1	1	1	0
96	A8K930	158258527	cDNA FLJ75500, highly similar to Homo sapiens EH domain binding protein 1, mRNA	1	1	1	0
97		1790878	microtubule-associated protein 1a	1	1	1	0
97	P01042	4504893	kininogen-1 isoform 2 precursor	0	1	0	0
97	P21580	5454132	tumor necrosis factor alpha-induced protein 3	1	1	1	0
97	P01009	6137432	Alpha-1-antitrypsin	1	1	1	0
97	A8K930	158258527	cDNA FLJ75500, highly similar to Homo sapiens EH domain binding protein 1, mRNA	1	1	1	0
98	P01009	6137432	Alpha-1-antitrypsin	1	1	1	0
98		119618404	chromosome 12 open reading frame 51, isoform CRA_a	1	1	1	0
99		181482	serum vitamin D-binding protein precursor	1	1	1	0
99		119618404	chromosome 12 open reading frame 51, isoform CRA_a	1	1	1	0
100			non identified	0	1	1	0
101		22761380	unnamed protein	1	1	1	0
102			non identified	1	1	1	1
103		22761380	unnamed protein	1	1	1	0
104			non identified	1	1	1	1
105			non identified	1	1	0	0
106			non identified	0	1	0	0
107			non identified	0	1	1	0
108	P02766	230651	Transthyretin	1	1	1	0
108	P02766	443295	Transthyretin	1	1	1	0
109	P02766	230651	Transthyretin	1	1	1	0
109	P02766	443295	Transthyretin	1	1	1	0
110			non identified	0	1	1	0
111			non identified	0	1	1	0
112			non identified	1	1	1	1
113			non identified	1	1	1	1
114			non identified	1	1	1	1
115			non identified	1	1	1	1
116			non identified	1	1	1	0
117		22761380	unnamed protein	1	1	1	1
118	P02787	110590597	Serotransferrin	1	1	1	1
119	P02787	110590597	Serotransferrin	1	1	1	1
120		22761380	unnamed protein	1	1	1	1
120	P02787	110590597	Serotransferrin	1	1	1	1
121		22761380	unnamed protein	1	1	1	1
122			non identified	1	1	1	1
123			non identified	1	1	1	1
124			non identified	1	1	1	1
125			non identified	1	1	1	1
126		22761380	unnamed protein	1	1	1	1
127			non identified	1	1	1	1
128	P02763	112877	Alpha-1-acid glycoprotein 1	1	1	1	1
129			non identified	1	1	1	1
130	P02766	230651	Transthyretin	1	1	1	1
130	P02766	443295	Transthyretin	1	1	1	1
131	P41222	283806778	Prostaglandin-H2 D-isomerase	0	1	1	1
132			non identified	0	1	1	0
133			non identified	1	1	1	1
134		22761380	unnamed protein	1	1	1	1
135		386789	hemopexin precursor, partial	1	1	1	1
135		22761380	unnamed protein	1	1	1	1
136			non identified	1	1	1	1
137		386789	hemopexin precursor, partial	1	1	1	0
138			non identified	1	1	1	1
139	P02787	110590597	Serotransferrin	1	1	1	1
140	P02787	110590597	Serotransferrin	1	1	1	1
141	P02787	110590597	Serotransferrin	1	1	1	1
141	P61981	380765197	14-3-3 protein gamma (protein kinase C inhibitor protein 1)	1	0	1	1
142	Q8N1M7	21755932	unnamed protein similar to repetin protein	1	1	1	1
142	P02787	110590597	Serotransferrin	1	1	1	1
142	P61981	380765197	14-3-3 protein gamma (protein kinase C inhibitor protein 1)	1	0	1	1
143			non identified	1	1	1	1
144	P02787	110590597	Serotransferrin	1	1	1	1
145	P02787	110590597	Serotransferrin	1	1	1	1
146		177831	alpha-1-antitrypsin	1	1	1	1
146		22761380	unnamed protein	1	1	1	1
147		181482	serum vitamin D-binding protein precursor	1	1	1	1
147		22761380	unnamed protein	1	1	1	1
148		181482	serum vitamin D-binding protein precursor	1	1	1	1
148		22761380	unnamed protein	1	1	1	1
149	P02766	230651	Transthyretin	1	1	1	1
149	P02766	443295	Transthyretin	1	1	1	1
150	P02766	230651	Transthyretin	1	1	1	1
150	P02766	443295	Transthyretin	1	1	1	1
151		22761380	unnamed protein	1	1	1	1
151	P41222	283806778	Prostaglandin-H2 D-isomerase	0	1	1	1
152		22761380	unnamed protein	1	1	1	0
152	P41222	283806778	Prostaglandin-H2 D-isomerase	0	1	1	0
153	P02766	230651	Transthyretin	1	1	1	0
153	P02766	443295	Transthyretin	1	1	1	0
154	P02763	112877	Alpha-1-acid glycoprotein 1	1	1	1	0
155	P02787	110590597	Serotransferrin	1	1	1	0
156		494350	3D structure of a human immunoglobulin with a hinge deletion	1	0	0	0
156		22761380	unnamed protein	1	1	1	0
157		22761380	unnamed protein	1	1	1	0
158		182439	fibrinogen gamma chain	1	1	0	0
159		182439	fibrinogen gamma chain	1	1	0	0
159		22761380	unnamed protein	1	1	1	0
159	P61981	380765197	14-3-3 protein gamma (protein kinase c inhibitor protein 1)	1	0	1	0
160		182439	fibrinogen gamma chain	1	1	0	0
160		22761380	unnamed protein	1	1	1	0
161		182439	fibrinogen gamma chain	1	1	0	0
161		22761380	unnamed protein	1	1	1	0
162			non identified	1	0	0	0
163	P02787	110590597	Serotransferrin	1	1	1	0
164		22761380	unnamed protein	1	1	1	1
164	P02787	110590597	Serotransferrin	1	1	1	1
164	P61981	380765197	14-3-3 protein gamma (protein kinase c inhibitor protein 1)	1	0	1	1
165		22761380	unnamed protein	1	1	1	1
165	P02787	110590597	Serotransferrin	1	1	1	1
166	P02787	110590597	Serotransferrin	1	1	1	1
167	P02787	110590597	Serotransferrin	1	1	1	1
167	P61981	380765197	14-3-3 protein gamma (protein kinase c inhibitor protein 1)	1	0	1	1
168	Q8N1M7	21755932	unnamed protein similar to repetin protein	1	1	1	1
168	P02787	110590597	Serotransferrin	1	1	1	1
168	P61981	380765197	14-3-3 protein gamma (protein kinase c inhibitor protein 1)	1	0	1	1
169	P02787	110590597	Serotransferrin	1	1	1	1
169	P61981	380765197	14-3-3 protein gamma (protein kinase c inhibitor protein 1)	1	0	1	1
170	P02787	110590597	Serotransferrin	1	1	1	1
170	P61981	380765197	14-3-3 protein gamma (protein kinase c inhibitor protein 1)	1	0	1	1
171	Q8N1M7	21755932	unnamed protein similar to repetin protein	1	1	1	1
171	P02787	110590597	Serotransferrin	1	1	1	1
171	P61981	380765197	14-3-3 protein gamma (protein kinase c inhibitor protein 1)	1	0	1	1
172		22761380	unnamed protein	1	1	1	0
172	P02787	110590597	Serotransferrin	1	1	1	0
173		22761380	unnamed protein	1	1	1	0
173	P02787	110590597	Serotransferrin	1	1	1	0
174		69990	alpha-1-B-glycoprotein	1	1	1	1
174		22761380	unnamed protein	1	1	1	1
175		69990	alpha-1-B-glycoprotein	1	1	1	1
175		22761380	unnamed protein	1	1	1	1
176		28592	serum albumin	1	1	1	0
176		69990	alpha-1-B-glycoprotein	1	1	1	0
176		22761380	unnamed protein	1	1	1	0
177		28592	serum albumin	1	1	1	0
177		386789	hemopexin precursor, partial	1	1	1	0
177		22761380	unnamed protein	1	1	1	0
178		22761380	unnamed protein	1	1	1	0
179		386789	hemopexin precursor, partial	1	1	1	1
179		22761380	unnamed protein	1	1	1	1
179	P02787	110590597	Serotransferrin	1	1	1	1
180		386789	hemopexin precursor, partial	1	1	1	0
180		22761380	unnamed protein	1	1	1	0
180	P02787	110590597	Serotransferrin	1	1	1	0
181		386789	hemopexin precursor, partial	1	1	1	1
181	P02787	110590597	Serotransferrin	1	1	1	1
182		386789	hemopexin precursor, partial	1	1	1	0
182		22761380	unnamed protein	1	1	1	0
182	P02787	110590597	Serotransferrin	1	1	1	0
183	P02787	110590597	Serotransferrin	1	1	1	0
184		177831	alpha-1-antitrypsin	1	1	1	1
184		22761380	unnamed protein	1	1	1	1
185		177831	alpha-1-antitrypsin	1	1	1	0
185		22761380	unnamed protein	1	1	1	0
185	P02787	110590597	Serotransferrin	1	1	1	0
186	P02787	110590597	Serotransferrin	1	1	1	1
187		177831	alpha-1-antitrypsin	1	1	1	1
187		22761380	unnamed protein	1	1	1	1
187	P02787	110590597	Serotransferrin	1	1	1	1
188			non identified	1	0	0	0
189		22761380	unnamed protein	1	1	1	1
189	P02787	110590597	Serotransferrin	1	1	1	1
190		22761380	unnamed protein	1	1	1	1
190	P02787	110590597	Serotransferrin	1	1	1	1
191	P02787	110590597	Serotransferrin	1	1	1	1
192	P02787	110590597	Serotransferrin	1	1	1	0
193	P02787	110590597	Serotransferrin	1	1	1	0
194		223060	Ig G2 pFc' PIG Gm	1	0	0	1
194		229601	Ig G1 H Nie	1	0	0	1
194		243169	Ig gamma 2 H chain, BUR	1	0	0	1
194		494350	3D structure of a human immunoglobulin with a hinge deletion	1	0	0	1
194	P02675	2781208	Chain B, Crystal Structure Of Fibrinogen Fragment D	1	1	0	1
194		10799664	immunoglobulin heavy chain constant region	1	0	0	1
194		21752739	unnamed protein	1	0	0	1
194		34527235	unnamed protein	1	0	0	1
195		22761380	unnamed protein	1	1	1	1
195	P02787	110590597	Serotransferrin	1	1	1	1
196		223060	Ig G2 pFc' PIG Gm	1	0	0	1
196		229601	Ig G1 H Nie	1	0	0	1
196		243169	Ig gamma 2 H chain, BUR	1	0	0	1
196		494350	3D structure of a human immunoglobulin with a hinge deletion	1	0	0	1
196	P02675	2781208	Chain B, Crystal Structure Of Fibrinogen Fragment D	1	1	0	1
196		10799664	immunoglobulin heavy chain constant region	1	0	0	1
196		21752739	unnamed protein	1	0	0	1
196		34527235	unnamed protein	1	0	0	1
197		223060	Ig G2 pFc' PIG Gm	1	0	0	1
197		229601	Ig G1 H Nie	1	0	0	1
197		243169	Ig gamma 2 H chain, BUR	1	0	0	1
197		494350	3D structure of a human immunoglobulin with a hinge deletion	1	0	0	1
197		2414492	immunoglobulin heavy chain, constant region	1	0	0	1
197	P02675	2781208	Chain B, Crystal Structure Of Fibrinogen Fragment D	1	1	0	1
197		10799664	immunoglobulin heavy chain constant region	1	0	0	1
197		21752739	unnamed protein	1	0	0	1
197		22761380	unnamed protein	1	1	1	1
197		34527235	unnamed protein	1	0	0	1
198		223060	Ig G2 pFc' PIG Gm	1	0	0	1
198		229601	Ig G1 H Nie	1	0	0	1
198		243169	Ig gamma 2 H chain, BUR	1	0	0	1
198		494350	3D structure of a human immunoglobulin with a hinge deletion	1	0	0	1
198	P02675	2781208	Chain B, Crystal Structure Of Fibrinogen Fragment D	1	1	0	1
198		10799664	immunoglobulin heavy chain constant region	1	0	0	1
198		21752739	unnamed protein	1	0	0	1
198		22761380	unnamed protein	1	1	1	1
198		34527235	unnamed protein	1	0	0	1
199	P02763	112877	Alpha-1-acid glycoprotein 1	1	1	1	0
200	P02763	112877	Alpha-1-acid glycoprotein 1	1	1	1	1
200		22761380	unnamed protein	1	1	1	1
200	P01024	78101267	Chain A, Human Complement Component C3	1	1	0	1
200		78101492	Chain A, Crystal Structures Of T Cell Receptor Beta Chains Related To Rheumatoid Arthritis	1	1	1	1
200	P02787	110590597	Serotransferrin	1	1	1	1
201	P00738	4826762	haptoglobin isoform 1 preproprotein	1	0	0	0
201		78101492	Chain A, Crystal Structures Of T Cell Receptor Beta Chains Related To Rheumatoid Arthritis	1	1	1	0
202			non identified	1	0	0	0
203	P01009	6137432	Alpha-1-antitrypsin	1	1	1	0
203		78101492	Chain A, Crystal Structures Of T Cell Receptor Beta Chains Related To Rheumatoid Arthritis	1	1	1	0
204	P01009	6137432	Alpha-1-antitrypsin	1	1	1	0
205		78101492	Chain A, Crystal Structures Of T Cell Receptor Beta Chains Related To Rheumatoid Arthritis	1	1	1	0
205	P02787	110590597	Serotransferrin	1	1	1	0
206		78101492	Chain A, Crystal Structures Of T Cell Receptor Beta Chains Related To Rheumatoid Arthritis	1	1	1	0
206	P02787	110590597	Serotransferrin	1	1	1	0
207		78101492	Chain A, Crystal Structures Of T Cell Receptor Beta Chains Related To Rheumatoid Arthritis	1	1	1	0
207	P02787	110590597	Serotransferrin	1	1	1	0
208		22761380	unnamed protein	1	1	1	0
208		78101492	Chain A, Crystal Structures Of T Cell Receptor Beta Chains Related To Rheumatoid Arthritis	1	1	1	0
208	P02787	110590597	Serotransferrin	1	1	1	0
209	P02787	110590597	Serotransferrin	1	1	1	0
210		22761380	unnamed protein	1	1	1	0
210		78101492	Chain A, Crystal Structures Of T Cell Receptor Beta Chains Related To Rheumatoid Arthritis	1	1	1	0
210	P02787	110590597	Serotransferrin	1	1	1	0
211	P02763	112877	Alpha-1-acid glycoprotein 1	1	1	1	0
211	P01024	78101267	Chain A, Human Complement Component C3	1	1	0	0
211		78101492	Chain A, Crystal Structures Of T Cell Receptor Beta Chains Related To Rheumatoid Arthritis	1	1	1	0
212		284052	complement component C3b	1	0	0	0
212	P02675	2781208	Chain B, Crystal Structure Of Fibrinogen Fragment D	1	1	0	0
212	P00738	4826762	haptoglobin isoform 1 preproprotein	1	0	0	0
212		9954381	EWS/ZSG fusion protein short isoform	1	0	0	0
212		78101492	Chain A, Crystal Structures Of T Cell Receptor Beta Chains Related To Rheumatoid Arthritis	1	1	1	0
213		284052	complement component C3b	1	0	0	0
213	P02675	2781208	Chain B, Crystal Structure Of Fibrinogen Fragment D	1	1	0	0
213	P00738	4826762	haptoglobin isoform 1 preproprotein	1	0	0	0
214	P02675	2781208	Chain B, Crystal Structure Of Fibrinogen Fragment D	1	1	0	0
214	P00738	4826762	haptoglobin isoform 1 preproprotein	1	0	0	0
215	P02675	2781208	Chain B, Crystal Structure Of Fibrinogen Fragment D	1	1	0	0
215	P00738	4826762	haptoglobin isoform 1 preproprotein	1	0	0	0
216		284052	complement component C3b	1	0	0	0
216	P00738	4826762	haptoglobin isoform 1 preproprotein	1	0	0	0
216		22761380	unnamed protein	1	1	1	0
217		22761380	unnamed protein	1	1	1	0
217		78101492	Chain A, Crystal Structures Of T Cell Receptor Beta Chains Related To Rheumatoid Arthritis	1	1	1	0
218		78101492	Chain A, Crystal Structures Of T Cell Receptor Beta Chains Related To Rheumatoid Arthritis	1	1	1	0
219	P01857	121039	Ig gamma chain C region	1	0	0	0
219	P01857	229905	Ig gamma-1 chain C region	1	0	0	0
219		22761380	unnamed protein	1	1	1	0
219		78101492	Chain A, Crystal Structures Of T Cell Receptor Beta Chains Related To Rheumatoid Arthritis	1	1	1	0
220		22761380	unnamed protein	1	1	1	0
220		78101492	Chain A, Crystal Structures Of T Cell Receptor Beta Chains Related To Rheumatoid Arthritis	1	1	1	0
221	P01857	121039	Ig gamma chain C region	1	0	0	0
221	P01857	229905	Ig gamma-1 chain C region	1	0	0	0
221		22761380	unnamed protein	1	1	1	0
221		78101492	Chain A, Crystal Structures Of T Cell Receptor Beta Chains Related To Rheumatoid Arthritis	1	1	1	0
222		22761380	unnamed protein	1	1	1	0
222		78101492	Chain A, Crystal Structures Of T Cell Receptor Beta Chains Related To Rheumatoid Arthritis	1	1	1	0
223		22761380	unnamed protein	1	1	1	0
223		78101492	Chain A, Crystal Structures Of T Cell Receptor Beta Chains Related To Rheumatoid Arthritis	1	1	1	0
224	P01009	6137432	Alpha-1-antitrypsin	1	1	1	0
224		78101492	Chain A, Crystal Structures Of T Cell Receptor Beta Chains Related To Rheumatoid Arthritis	1	1	1	0
225			non identified	1	0	0	0
226	P02763	112877	Alpha-1-acid glycoprotein 1	1	1	1	0
226		119585908	eukaryotic translation initiation factor 4E member 3, isoform CRA_b	1	0	0	0
227	P02763	112877	Alpha-1-acid glycoprotein 1	1	1	1	0
228	P02766	230651	Transthyretin	1	1	1	1
228	P02766	443295	Transthyretin	1	1	1	1
228		78101492	Chain A, Crystal Structures Of T Cell Receptor Beta Chains Related To Rheumatoid Arthritis	1	1	1	1
229	P02766	230651	Transthyretin	1	1	1	1
229	P02766	443295	Transthyretin	1	1	1	1
229		78101492	Chain A, Crystal Structures Of T Cell Receptor Beta Chains Related To Rheumatoid Arthritis	1	1	1	1
230		22761380	unnamed protein	1	1	1	0
231		51476390	Hypotethical protein	1	0	0	0
231		78101492	Chain A, Crystal Structures Of T Cell Receptor Beta Chains Related To Rheumatoid Arthritis	1	1	1	0
232		22761380	unnamed protein	1	1	1	0
232		51476390	Hypotethical protein	1	0	0	0
233	P02675	2781208	Chain B, Crystal Structure Of Fibrinogen Fragment D	1	1	0	0
233	P00738	4826762	haptoglobin isoform 1 preproprotein	1	0	0	0
233		22761380	unnamed protein	1	1	1	0
233		78101492	Chain A, Crystal Structures Of T Cell Receptor Beta Chains Related To Rheumatoid Arthritis	1	1	1	0
234		284052	complement component C3b	1	0	0	0
234	P02675	2781208	Chain B, Crystal Structure Of Fibrinogen Fragment D	1	1	0	0
234	P00738	4826762	haptoglobin isoform 1 preproprotein	1	0	0	0
234		22761380	unnamed protein	1	1	1	0
235	P00738	4826762	haptoglobin isoform 1 preproprotein	1	0	0	0
235		22761380	unnamed protein	1	1	1	0
235		78101492	Chain A, Crystal Structures Of T Cell Receptor Beta Chains Related To Rheumatoid Arthritis	1	1	1	0
236	P00738	4826762	haptoglobin isoform 1 preproprotein	1	0	0	0
237			non identified	1	0	0	0
238		10835792	Chain A, Crystal Structure Of The Fab Fragment Of A Human Monoclonal Igm Cold Agglutinin	1	0	0	0
239		10835792	Chain A, Crystal Structure Of The Fab Fragment Of A Human Monoclonal Igm Cold Agglutinin	1	0	0	0
240			non identified	1	0	0	1
241		10835792	Chain A, Crystal Structure Of The Fab Fragment Of A Human Monoclonal Igm Cold Agglutinin	1	0	0	0
241		22761380	unnamed protein	1	1	1	0
242		22761380	unnamed protein	1	1	1	0
242	P02787	110590597	Serotransferrin	1	1	1	0
243		10835792	Chain A, Crystal Structure Of The Fab Fragment Of A Human Monoclonal Igm Cold Agglutinin	1	0	0	0
243		22761380	unnamed protein	1	1	1	0
244		22761380	unnamed protein	1	1	1	0
244	P02787	110590597	Serotransferrin	1	1	1	0
245		10835792	Chain A, Crystal Structure Of The Fab Fragment Of A Human Monoclonal Igm Cold Agglutinin	1	0	0	0
246		10835792	Chain A, Crystal Structure Of The Fab Fragment Of A Human Monoclonal Igm Cold Agglutinin	1	0	0	0
246		22761380	unnamed protein	1	1	1	0
246		78101492	Chain A, Crystal Structures Of T Cell Receptor Beta Chains Related To Rheumatoid Arthritis	1	1	1	0
247		10835792	Chain A, Crystal Structure Of The Fab Fragment Of A Human Monoclonal Igm Cold Agglutinin	1	0	0	0
247		22761380	unnamed protein	1	1	1	1
247		78101492	Chain A, Crystal Structures Of T Cell Receptor Beta Chains Related To Rheumatoid Arthritis	1	1	1	1
248		229479	lipoprotein Gln I	1	1	1	0
248		78101492	Chain A, Crystal Structures Of T Cell Receptor Beta Chains Related To Rheumatoid Arthritis	1	1	1	0
248	P02647	90108664	Apolipoprotein A-I	1	1	1	0
249		229479	lipoprotein Gln I	1	1	1	0
249		78101492	Chain A, Crystal Structures Of T Cell Receptor Beta Chains Related To Rheumatoid Arthritis	1	1	1	0
249	P02647	90108664	Apolipoprotein A-I	1	1	1	0
250		35897	unnamed protein	1	0	0	0
250		229479	lipoprotein Gln I	1	1	1	0
250		78101492	Chain A, Crystal Structures Of T Cell Receptor Beta Chains Related To Rheumatoid Arthritis	1	1	1	0
250	P02647	90108664	Apolipoprotein A-I	1	1	1	0
251		229479	lipoprotein Gln I	1	1	1	0
251		22761380	unnamed protein	1	1	1	0
251	P02647	90108664	Apolipoprotein A-I	1	1	1	0
252		229479	lipoprotein Gln I	1	1	1	0
252		22761380	unnamed protein	1	1	1	0
252	P02647	90108664	Apolipoprotein A-I	1	1	1	0
253		229479	lipoprotein Gln I	1	1	1	0
253		78101492	Chain A, Crystal Structures Of T Cell Receptor Beta Chains Related To Rheumatoid Arthritis	1	1	1	0
253	P02647	90108664	Apolipoprotein A-I	1	1	1	0
254		229479	lipoprotein Gln I	1	1	1	0
254		22761380	unnamed protein	1	1	1	0
254	P02647	90108664	Apolipoprotein A-I	1	1	1	0
255		35897	unnamed protein	1	0	0	0
255		78101492	Chain A, Crystal Structures Of T Cell Receptor Beta Chains Related To Rheumatoid Arthritis	1	1	1	0
256		35897	unnamed protein	1	0	0	0
256		78101492	Chain A, Crystal Structures Of T Cell Receptor Beta Chains Related To Rheumatoid Arthritis	1	1	1	0
257		35897	unnamed protein	1	0	0	0
257		78101492	Chain A, Crystal Structures Of T Cell Receptor Beta Chains Related To Rheumatoid Arthritis	1	1	1	0
258		78101492	Chain A, Crystal Structures Of T Cell Receptor Beta Chains Related To Rheumatoid Arthritis	1	1	1	0
259		35897	unnamed protein	1	0	0	0
259		78101492	Chain A, Crystal Structures Of T Cell Receptor Beta Chains Related To Rheumatoid Arthritis	1	1	1	0
259	P02787	110590597	Serotransferrin	1	1	1	0
260		78101492	Chain A, Crystal Structures Of T Cell Receptor Beta Chains Related To Rheumatoid Arthritis	1	1	1	0
261	P00738	4826762	haptoglobin isoform 1 preproprotein	1	0	0	1
261		78101492	Chain A, Crystal Structures Of T Cell Receptor Beta Chains Related To Rheumatoid Arthritis	1	1	1	1
262	P00738	4826762	haptoglobin isoform 1 preproprotein	1	0	0	1
263	P00738	4826762	haptoglobin isoform 1 preproprotein	1	0	0	0
264		35897	unnamed protein	1	0	0	0
264	P00738	4826762	haptoglobin isoform 1 preproprotein	1	0	0	0
264		78101492	Chain A, Crystal Structures Of T Cell Receptor Beta Chains Related To Rheumatoid Arthritis	1	1	1	0
265			non identified	1	0	0	0
266	P00738	4826762	haptoglobin isoform 1 preproprotein	1	0	0	0
267		78101492	Chain A, Crystal Structures Of T Cell Receptor Beta Chains Related To Rheumatoid Arthritis	1	1	1	0
268		78101492	Chain A, Crystal Structures Of T Cell Receptor Beta Chains Related To Rheumatoid Arthritis	1	1	1	0
269	P02766	230651	Transthyretin	1	1	1	0
270	P00738	4826762	haptoglobin isoform 1 preproprotein	1	0	0	0
270		9954381	EWS/ZSG fusion protein short isoform	1	0	0	0
271	P06702	4506773	protein S100-A9	1	1	0	0
272	P06702	4506773	protein S100-A9	1	1	0	0
273	P06702	4506773	protein S100-A9	1	1	0	0
273		22761380	unnamed protein	1	1	1	0
274	P06702	4506773	protein S100-A9	1	1	0	0
275		229601	Ig G1 H Nie	1	0	0	0
275		243169	Ig gamma 2 H chain, BUR	1	0	0	0
275		386789	hemopexin precursor, partial	1	1	1	0
275		494350	3D structure of a human immunoglobulin with a hinge deletion	1	0	0	0
275		2414492	immunoglobulin heavy chain, constant region	1	0	0	0
275		12054078	immunoglobulin heavy chain constant region gamma 4	1	0	0	0
275		21752739	unnamed protein	1	0	0	0
275		34527235	unnamed protein	1	0	0	0
276			non identified	1	0	0	0
277		229601	Ig G1 H Nie	1	0	0	0
277		243169	Ig gamma 2 H chain, BUR	1	0	0	0
277		494350	3D structure of a human immunoglobulin with a hinge deletion	1	0	0	0
277		2414492	immunoglobulin heavy chain, constant region	1	0	0	0
277		12054078	immunoglobulin heavy chain constant region gamma 4	1	0	0	0
277		21752739	unnamed protein	1	0	0	0
277		34527235	unnamed protein	1	0	0	0
278		229601	Ig G1 H Nie	1	0	0	0
278		243169	Ig gamma 2 H chain, BUR	1	0	0	0
278		494350	3D structure of a human immunoglobulin with a hinge deletion	1	0	0	0
278		2414492	immunoglobulin heavy chain, constant region	1	0	0	0
278		12054078	immunoglobulin heavy chain constant region gamma 4	1	0	0	0
278		21752739	unnamed protein	1	0	0	0
278		34527235	unnamed protein	1	0	0	0
278	P61981	380765197	14-3-3 protein gamma (protein kinase c inhibitor protein 1)	1	0	1	0
279		22761380	unnamed protein	1	1	1	1
279	P61981	380765197	14-3-3 protein gamma (protein kinase c inhibitor protein 1)	1	0	1	1
280			non identified	1	0	0	0
281		28592	serum albumin	1	1	1	0
282	Q8N1M7	21755932	unnamed protein similar to repetin protein	1	1	1	0
282		22761380	unnamed protein	1	1	1	0
282	P02787	110590597	Serotransferrin	1	1	1	0
283			non identified	1	0	0	0
284		29888	unnamed protein	1	0	0	0
285		29888	unnamed protein	1	0	0	0
286		22761380	unnamed protein	1	1	1	0
287			non identified	1	0	0	0
288		229601	Ig G1 H Nie	1	0	0	0
288		243169	Ig gamma 2 H chain, BUR	1	0	0	0
288		494350	3D structure of a human immunoglobulin with a hinge deletion	1	0	0	0
288		2414492	immunoglobulin heavy chain, constant region	1	0	0	0
288		21752739	unnamed protein	1	0	0	0
288		22761380	unnamed protein	1	1	1	0
288		34527235	unnamed protein	1	0	0	0
289		22761380	unnamed protein	1	1	1	0
290			non identified	1	0	0	0
291		22761380	unnamed protein	1	1	1	1
292		386789	hemopexin precursor, partial	1	1	1	1
293			non identified	1	0	0	0
294		22761380	unnamed protein	1	1	1	0
295	P02787	110590597	Serotransferrin	1	1	1	1
295	P61981	380765197	14-3-3 protein gamma (protein kinase c inhibitor protein 1)	1	0	1	1
296	P02787	110590597	Serotransferrin	1	1	1	1
297			non identified	1	0	0	1
298			non identified	1	0	0	1
299	P02763	112877	Alpha-1-acid glycoprotein 1	1	1	1	0
299		78101492	Chain A, Crystal Structures Of T Cell Receptor Beta Chains Related To Rheumatoid Arthritis	1	1	1	0
300		181482	serum vitamin D-binding protein precursor	1	1	1	1
300		20799308	Voltage-gated potassium channel EAG2	1	1	1	1
300		78101492	Chain A, Crystal Structures Of T Cell Receptor Beta Chains Related To Rheumatoid Arthritis	1	1	1	1
300	P01009	196049621	Alpha-1-antitrypsin	1	1	0	1
301		20799308	Voltage-gated potassium channel EAG2	1	1	1	1
301		78101492	Chain A, Crystal Structures Of T Cell Receptor Beta Chains Related To Rheumatoid Arthritis	1	1	1	1
301	P01009	196049621	Alpha-1-antitrypsin	1	1	0	1
302		78101492	Chain A, Crystal Structures Of T Cell Receptor Beta Chains Related To Rheumatoid Arthritis	1	1	1	1
302	P01009	196049621	Alpha-1-antitrypsin	1	1	0	1
303		78101492	Chain A, Crystal Structures Of T Cell Receptor Beta Chains Related To Rheumatoid Arthritis	1	1	1	0
303	P01009	196049621	Alpha-1-antitrypsin	1	1	0	0
304		306882	haptoglobin precursor	1	1	1	1
304	P02675	2781208	Chain B, Crystal Structure Of Fibrinogen Fragment D	1	1	0	1
304		78101492	Chain A, Crystal Structures Of T Cell Receptor Beta Chains Related To Rheumatoid Arthritis	1	1	1	1
305			non identified	1	0	0	0
306	P02675	2781208	Chain B, Crystal Structure Of Fibrinogen Fragment D	1	1	0	0
306		78101492	Chain A, Crystal Structures Of T Cell Receptor Beta Chains Related To Rheumatoid Arthritis	1	1	1	0
306		323432516	immunoglobulin variable region	1	0	0	0
307	P02789	4557871	serotransferrin precursor	1	1	0	0
307		78101492	Chain A, Crystal Structures Of T Cell Receptor Beta Chains Related To Rheumatoid Arthritis	1	1	1	0
308		229528	protein Len,Bence-Jones	1	1	0	1
308		21669331	immunoglobulin kappa light chain VLJ region	1	1	1	1
308		78101492	Chain A, Crystal Structures Of T Cell Receptor Beta Chains Related To Rheumatoid Arthritis	1	1	1	1
309	P02789	4557871	serotransferrin precursor	1	1	0	0
309		20799308	Voltage-gated potassium channel EAG2	1	1	1	0
309		78101492	Chain A, Crystal Structures Of T Cell Receptor Beta Chains Related To Rheumatoid Arthritis	1	1	1	0
310			non identified	1	0	0	1
311		78101492	Chain A, Crystal Structures Of T Cell Receptor Beta Chains Related To Rheumatoid Arthritis	1	1	1	0
312		78101492	Chain A, Crystal Structures Of T Cell Receptor Beta Chains Related To Rheumatoid Arthritis	1	1	1	1
313		2133747	angiotensin I - horn fly	1	0	1	1
313	P02675	2781208	Chain B, Crystal Structure Of Fibrinogen Fragment D	1	1	0	1
314		2133747	angiotensin I - horn fly	1	0	1	1
314	P02675	2781208	Chain B, Crystal Structure Of Fibrinogen Fragment D	1	1	0	1
314		20799308	Voltage-gated potassium channel EAG2	1	1	1	1
314		78101492	Chain A, Crystal Structures Of T Cell Receptor Beta Chains Related To Rheumatoid Arthritis	1	1	1	1
315		2133747	angiotensin I - horn fly	1	0	1	0
315	P02789	4557871	serotransferrin precursor	1	1	0	0
315		20799308	Voltage-gated potassium channel EAG2	1	1	1	0
315		78101492	Chain A, Crystal Structures Of T Cell Receptor Beta Chains Related To Rheumatoid Arthritis	1	1	1	0
316		20799308	Voltage-gated potassium channel EAG2	1	1	1	0
316		78101492	Chain A, Crystal Structures Of T Cell Receptor Beta Chains Related To Rheumatoid Arthritis	1	1	1	0
317		78101492	Chain A, Crystal Structures Of T Cell Receptor Beta Chains Related To Rheumatoid Arthritis	1	1	1	0
318		20799308	Voltage-gated potassium channel EAG2	1	1	1	0
318		78101492	Chain A, Crystal Structures Of T Cell Receptor Beta Chains Related To Rheumatoid Arthritis	1	1	1	0
319		78101492	Chain A, Crystal Structures Of T Cell Receptor Beta Chains Related To Rheumatoid Arthritis	1	1	1	0
320		20799308	Voltage-gated potassium channel EAG2	1	1	1	0
321		78101492	Chain A, Crystal Structures Of T Cell Receptor Beta Chains Related To Rheumatoid Arthritis	1	1	1	0
322		20799308	Voltage-gated potassium channel EAG2	1	1	1	0
322		78101492	Chain A, Crystal Structures Of T Cell Receptor Beta Chains Related To Rheumatoid Arthritis	1	1	1	0
323		306882	haptoglobin precursor	1	1	1	0
323		78101492	Chain A, Crystal Structures Of T Cell Receptor Beta Chains Related To Rheumatoid Arthritis	1	1	1	0
324		78101492	Chain A, Crystal Structures Of T Cell Receptor Beta Chains Related To Rheumatoid Arthritis	1	1	1	1
325		229528	protein Len,Bence-Jones	1	1	0	0
325		20799308	Voltage-gated potassium channel EAG2	1	1	1	0
325		78101492	Chain A, Crystal Structures Of T Cell Receptor Beta Chains Related To Rheumatoid Arthritis	1	1	1	0
326		20799308	Voltage-gated potassium channel EAG2	1	1	1	0
326		78101492	Chain A, Crystal Structures Of T Cell Receptor Beta Chains Related To Rheumatoid Arthritis	1	1	1	0
327			non identified	1	0	0	0
328		229528	protein Len,Bence-Jones	1	1	0	0
328		20799308	Voltage-gated potassium channel EAG2	1	1	1	0
328		78101492	Chain A, Crystal Structures Of T Cell Receptor Beta Chains Related To Rheumatoid Arthritis	1	1	1	0
329		229528	protein Len,Bence-Jones	1	1	0	0
329		78101492	Chain A, Crystal Structures Of T Cell Receptor Beta Chains Related To Rheumatoid Arthritis	1	1	1	0
330		182424	alpha-fibrinogen precursor	1	0	0	0
330		20799308	Voltage-gated potassium channel EAG2	1	1	1	0
330		78101492	Chain A, Crystal Structures Of T Cell Receptor Beta Chains Related To Rheumatoid Arthritis	1	1	1	0
331		182424	alpha-fibrinogen precursor	1	0	0	0
331		20799308	Voltage-gated potassium channel EAG2	1	1	1	0
331		78101492	Chain A, Crystal Structures Of T Cell Receptor Beta Chains Related To Rheumatoid Arthritis	1	1	1	0
332		306882	haptoglobin precursor	1	1	1	0
332		20799308	Voltage-gated potassium channel EAG2	1	1	1	0
333		306882	haptoglobin precursor	1	1	1	0
334		20799308	Voltage-gated potassium channel EAG2	1	1	1	0
334		78101492	Chain A, Crystal Structures Of T Cell Receptor Beta Chains Related To Rheumatoid Arthritis	1	1	1	0
335		106482	Ig heavy chain V-III region (ART)	1	0	0	0
335		78101492	Chain A, Crystal Structures Of T Cell Receptor Beta Chains Related To Rheumatoid Arthritis	1	1	1	0
336		306882	haptoglobin precursor	1	1	1	0
337		481341	Ig heavy chain	1	0	0	1
337		78101492	Chain A, Crystal Structures Of T Cell Receptor Beta Chains Related To Rheumatoid Arthritis	1	1	1	1
338		78101492	Chain A, Crystal Structures Of T Cell Receptor Beta Chains Related To Rheumatoid Arthritis	1	1	1	0
339		177205	92 kDa type IV collagenase	0	1	0	1
339		20799308	Voltage-gated potassium channel EAG2	1	1	1	1
339		78101492	Chain A, Crystal Structures Of T Cell Receptor Beta Chains Related To Rheumatoid Arthritis	1	1	1	1
340			non identified	0	1	0	1
341		28592	serum albumin	1	1	1	0
341		20799308	Voltage-gated potassium channel EAG2	1	1	1	0
341		78101492	Chain A, Crystal Structures Of T Cell Receptor Beta Chains Related To Rheumatoid Arthritis	1	1	1	0
342		28592	serum albumin	1	1	1	1
343		20799308	Voltage-gated potassium channel EAG2	1	1	1	0
343		78101492	Chain A, Crystal Structures Of T Cell Receptor Beta Chains Related To Rheumatoid Arthritis	1	1	1	0
344	P02789	4557871	serotransferrin precursor	1	1	0	1
344		20799308	Voltage-gated potassium channel EAG2	1	1	1	1
344		78101492	Chain A, Crystal Structures Of T Cell Receptor Beta Chains Related To Rheumatoid Arthritis	1	1	1	1
345		20799308	Voltage-gated potassium channel EAG2	1	1	1	1
345		78101492	Chain A, Crystal Structures Of T Cell Receptor Beta Chains Related To Rheumatoid Arthritis	1	1	1	1
346	P01024	78101267	Chain A, Human Complement Component C3	1	1	0	1
347		20799308	Voltage-gated potassium channel EAG2	1	1	1	0
347		78101492	Chain A, Crystal Structures Of T Cell Receptor Beta Chains Related To Rheumatoid Arthritis	1	1	1	0
348			non identified	0	1	0	1
349		20799308	Voltage-gated potassium channel EAG2	1	1	1	0
349		78101492	Chain A, Crystal Structures Of T Cell Receptor Beta Chains Related To Rheumatoid Arthritis	1	1	1	0
350	P02763	112877	Alpha-1-acid glycoprotein 1	1	1	1	0
350		306882	haptoglobin precursor	1	1	1	0
350		78101492	Chain A, Crystal Structures Of T Cell Receptor Beta Chains Related To Rheumatoid Arthritis	1	1	1	0
351	P02763	112877	Alpha-1-acid glycoprotein 1	1	1	1	0
352			non identified	0	1	0	0
353	Q9UBW9	179152	antithrombin III, partial	0	1	0	0
353		20799308	Voltage-gated potassium channel EAG2	1	1	1	0
353		78101492	Chain A, Crystal Structures Of T Cell Receptor Beta Chains Related To Rheumatoid Arthritis	1	1	1	0
354		20799308	Voltage-gated potassium channel EAG2	1	1	1	0
354		78101492	Chain A, Crystal Structures Of T Cell Receptor Beta Chains Related To Rheumatoid Arthritis	1	1	1	0
354	P01009	196049621	Alpha-1-antitrypsin	1	1	0	0
355		20799308	Voltage-gated potassium channel EAG2	1	1	1	0
355		78101492	Chain A, Crystal Structures Of T Cell Receptor Beta Chains Related To Rheumatoid Arthritis	1	1	1	0
356			non identified	0	1	0	0
357			non identified	0	1	0	0
358			non identified	0	1	0	0
359			non identified	0	1	0	0
360		78101492	Chain A, Crystal Structures Of T Cell Receptor Beta Chains Related To Rheumatoid Arthritis	1	1	1	0
361		78101492	Chain A, Crystal Structures Of T Cell Receptor Beta Chains Related To Rheumatoid Arthritis	1	1	1	0
362	P02675	2781208	Chain B, Crystal Structure Of Fibrinogen Fragment D	1	1	0	1
362		20799308	Voltage-gated potassium channel EAG2	1	1	1	1
362		78101492	Chain A, Crystal Structures Of T Cell Receptor Beta Chains Related To Rheumatoid Arthritis	1	1	1	1
363	P02675	2781208	Chain B, Crystal Structure Of Fibrinogen Fragment D	1	1	0	1
363		20799308	Voltage-gated potassium channel EAG2	1	1	1	1
363		78101492	Chain A, Crystal Structures Of T Cell Receptor Beta Chains Related To Rheumatoid Arthritis	1	1	1	1
364		78101492	Chain A, Crystal Structures Of T Cell Receptor Beta Chains Related To Rheumatoid Arthritis	1	1	1	1
365		20799308	Voltage-gated potassium channel EAG2	1	1	1	1
366		78101492	Chain A, Crystal Structures Of T Cell Receptor Beta Chains Related To Rheumatoid Arthritis	1	1	1	0
367		78101492	Chain A, Crystal Structures Of T Cell Receptor Beta Chains Related To Rheumatoid Arthritis	1	1	1	0
368		78101492	Chain A, Crystal Structures Of T Cell Receptor Beta Chains Related To Rheumatoid Arthritis	1	1	1	0
369	P02675	2781208	Chain B, Crystal Structure Of Fibrinogen Fragment D	1	1	0	0
369		78101492	Chain A, Crystal Structures Of T Cell Receptor Beta Chains Related To Rheumatoid Arthritis	1	1	1	0
370	P02675	2781208	Chain B, Crystal Structure Of Fibrinogen Fragment D	1	1	0	0
370		78101492	Chain A, Crystal Structures Of T Cell Receptor Beta Chains Related To Rheumatoid Arthritis	1	1	1	0
371		20799308	Voltage-gated potassium channel EAG2	1	1	1	0
371		78101492	Chain A, Crystal Structures Of T Cell Receptor Beta Chains Related To Rheumatoid Arthritis	1	1	1	0
372		78101492	Chain A, Crystal Structures Of T Cell Receptor Beta Chains Related To Rheumatoid Arthritis	1	1	1	0
373		20799308	Voltage-gated potassium channel EAG2	1	1	1	0
373		78101492	Chain A, Crystal Structures Of T Cell Receptor Beta Chains Related To Rheumatoid Arthritis	1	1	1	0
374			non identified	0	1	0	0
375	P02766	230651	Transthyretin	1	1	1	0
375	P02766	443295	Transthyretin	1	1	1	0
375		20799308	Voltage-gated potassium channel EAG2	1	1	1	0
375		78101492	Chain A, Crystal Structures Of T Cell Receptor Beta Chains Related To Rheumatoid Arthritis	1	1	1	0
376	P02766	230651	Transthyretin	1	1	1	0
376	P02766	443295	Transthyretin	1	1	1	0
376		20799308	Voltage-gated potassium channel EAG2	1	1	1	0
376		78101492	Chain A, Crystal Structures Of T Cell Receptor Beta Chains Related To Rheumatoid Arthritis	1	1	1	0
377	P02766	230651	Transthyretin	1	1	1	0
377	P02766	443295	Transthyretin	1	1	1	0
378		70058	Ig alpha-2 chain C region	0	1	0	0
378	P01876	113584	Ig alpha-1 chain C region	0	1	0	0
378		223069	protein Tro alpha1 H,myeloma	1	1	0	0
378		20799308	Voltage-gated potassium channel EAG2	1	1	1	0
378		78101492	Chain A, Crystal Structures Of T Cell Receptor Beta Chains Related To Rheumatoid Arthritis	1	1	1	0
378	P41222	283806778	Prostaglandin-H2 D-isomerase	0	1	1	0
379		70058	Ig alpha-2 chain C region	0	1	0	0
379	P01876	113584	Ig alpha-1 chain C region	0	1	0	0
379		223069	protein Tro alpha1 H,myeloma	1	1	0	0
379		20799308	Voltage-gated potassium channel EAG2	1	1	1	0
379		78101492	Chain A, Crystal Structures Of T Cell Receptor Beta Chains Related To Rheumatoid Arthritis	1	1	1	0
380	P01876	113584	Ig alpha-1 chain C region	0	1	0	0
380		223069	protein Tro alpha1 H,myeloma	1	1	0	0
381		78101492	Chain A, Crystal Structures Of T Cell Receptor Beta Chains Related To Rheumatoid Arthritis	1	1	1	0
382		78101492	Chain A, Crystal Structures Of T Cell Receptor Beta Chains Related To Rheumatoid Arthritis	1	1	1	0
382	P41222	283806778	Prostaglandin-H2 D-isomerase	0	1	1	0
383		37758	pre-serum amyloid P component	0	1	0	0
383		78101492	Chain A, Crystal Structures Of T Cell Receptor Beta Chains Related To Rheumatoid Arthritis	1	1	1	0
384	P41222	283806778	Prostaglandin-H2 D-isomerase	0	1	1	0
385		44829187	immunoglobulin light chain variable region	0	1	0	0
385		78101492	Chain A, Crystal Structures Of T Cell Receptor Beta Chains Related To Rheumatoid Arthritis	1	1	1	0
386		179665	complement component C3	1	1	0	0
386		78101492	Chain A, Crystal Structures Of T Cell Receptor Beta Chains Related To Rheumatoid Arthritis	1	1	1	0
386		347447253	Chain L, Crystal Structure Of Recombinant A.17 Antibody Fab Fragment	1	1	0	0
387		78101492	Chain A, Crystal Structures Of T Cell Receptor Beta Chains Related To Rheumatoid Arthritis	1	1	1	0
388		306882	haptoglobin precursor	1	1	1	0
388		78101492	Chain A, Crystal Structures Of T Cell Receptor Beta Chains Related To Rheumatoid Arthritis	1	1	1	0
389		229528	protein Len,Bence-Jones	1	1	0	0
389		21669469	immunoglobulin kappa light chain VLJ region	1	1	1	0
389		78101492	Chain A, Crystal Structures Of T Cell Receptor Beta Chains Related To Rheumatoid Arthritis	1	1	1	0
389		325533974	Crystal structure of maltose bound Mbp with a synthetic antigen binder	0	1	0	0
389		347447253	Chain L, Crystal Structure Of Recombinant A.17 Antibody Fab Fragment	1	1	0	0
390		78101492	Chain A, Crystal Structures Of T Cell Receptor Beta Chains Related To Rheumatoid Arthritis	1	1	1	0
391		229528	protein Len,Bence-Jones	1	1	0	0
391		306882	haptoglobin precursor	1	1	1	0
391		21669469	immunoglobulin kappa light chain VLJ region	1	1	1	0
391		325533974	Crystal structure of maltose bound Mbp with a synthetic antigen binder	0	1	0	0
391		347447253	Chain L, Crystal Structure Of Recombinant A.17 Antibody Fab Fragment	1	1	0	0
392		229528	protein Len,Bence-Jones	1	1	0	0
392		21669469	immunoglobulin kappa light chain VLJ region	1	1	1	0
392		78101492	Chain A, Crystal Structures Of T Cell Receptor Beta Chains Related To Rheumatoid Arthritis	1	1	1	0
392		325533974	Crystal structure of maltose bound Mbp with a synthetic antigen binder	0	1	0	0
392		347447253	Chain L, Crystal Structure Of Recombinant A.17 Antibody Fab Fragment	1	1	0	0
393		306882	haptoglobin precursor	1	1	1	0
393	P02675	2781208	Chain B, Crystal Structure Of Fibrinogen Fragment D	1	1	0	0
394		223918	fibrinogen alphaA	1	1	1	0
394		300181	neutrophil gelatinase-associated lipocalin, NGAL	0	1	0	0
394		78101492	Chain A, Crystal Structures Of T Cell Receptor Beta Chains Related To Rheumatoid Arthritis	1	1	1	0
395		78101492	Chain A, Crystal Structures Of T Cell Receptor Beta Chains Related To Rheumatoid Arthritis	1	1	1	0
396		78101492	Chain A, Crystal Structures Of T Cell Receptor Beta Chains Related To Rheumatoid Arthritis	1	1	1	0
397			non identified	0	1	0	0
398		78101492	Chain A, Crystal Structures Of T Cell Receptor Beta Chains Related To Rheumatoid Arthritis	1	1	1	0
399			non identified	0	1	0	0
400			non identified	0	1	0	0
401	P02766	230651	Transthyretin	1	1	1	0
401	B7Z4Q2	221041922	unnamed highky similar to amyloid like protein 1	0	1	1	0
402			non identified	0	1	0	0
403	P02766	230651	Transthyretin	1	1	1	0
404	P06702	4506773	protein S100-A9	1	1	0	0
405			non identified	0	1	0	0
406			non identified	0	1	0	0
407		29888	unnamed protein	0	1	0	1
408			non identified	0	1	0	0
409	Q1L857	1620909	Ceruloplasmin	0	1	1	0
409		119626066	albumin, isoform CRA_c	0	1	1	0
410	P01042	4504893	kininogen-1 isoform 2 precursor	0	1	0	0
410		10441916	unknown	0	1	1	0
410		119626066	albumin, isoform CRA_c	0	1	1	0
410	P02768	157830361	Serum albumin	1	1	1	0
411		48425723	Chain E, Structure Of Human Transferrin Receptor-Transferrin Complex	0	1	0	1
411	P02787	110590957	Serotransferrin	1	1	1	1
411		119619136	hCG1790904, isoform CRA_b	0	1	1	1
411	B4DI57	194380034	cDNA FLJ54111, highly similar to Serotransferrin	0	1	1	1
412		34412	unnamed protein	1	1	0	0
412		304562986	immunoglobulin gamma 1 heavy chain variable region	0	1	0	0
413		34412	unnamed protein	0	1	0	0
413		182439	fibrinogen gamma chain	1	1	0	0
414			non identified	0	1	0	0
415			non identified	0	1	0	0
416		10441916	unknown	0	1	1	0
416		119626066	albumin, isoform CRA_c	0	1	1	0
416	P02768	157830361	Serum albumin	1	1	1	0
417		34412	unnamed protein	0	1	0	0
417		304562986	immunoglobulin gamma 1 heavy chain variable region	0	1	0	0
418	P02787	110590957	Serotransferrin	1	1	1	0
418		304562986	immunoglobulin gamma 1 heavy chain variable region	0	1	0	0
419		28810	Beta-2-glycoprotein I apolipoprotein H	0	1	1	0
420	P02774	139641	Vitamin D-binding protein	1	1	1	0
420		177822	pre-alpha-1-antitrypsin	1	1	1	0
421		386789	hemopexin precursor, partial	1	1	1	0
422		386789	hemopexin precursor, partial	1	1	1	0
423		386789	hemopexin precursor, partial	1	1	1	0
424		28810	Beta-2-glycoprotein I apolipoprotein H	0	1	1	0
425		306882	haptoglobin precursor	1	1	1	0
425	P02675	237823915	Chain B, Crystal Structure Of Human Fibrinogen	0	1	1	0
426	P02675	237823915	Chain B, Crystal Structure Of Human Fibrinogen	0	1	1	0
427	P02675	237823915	Chain B, Crystal Structure Of Human Fibrinogen	0	1	1	0
428			non identified	0	1	0	0
429			non identified	0	1	0	0
430		291922	complement factor B	0	1	0	0
431		38026	Zn-alpha2-glycoprotein	1	1	1	1
431	P02766	230651	Transthyretin	1	1	1	1
432	P02766	230651	Transthyretin	1	1	1	0
433	P02766	230651	Transthyretin	1	1	1	0
434		87783	Ig alpha-2 chain C region (allotype A2m(2))	0	1	0	0
434	P01876	113584	Ig alpha-1 chain C region	0	1	0	0
434		223069	protein Tro alpha1 H,myeloma	1	1	0	0
434		223099	Ig Aalpha1 Bur	0	1	0	0
434		17046377	Son DNA binding protein isoform C	0	1	0	0
434		323432952	immunoglobulin variable region	0	1	1	0
435		87783	Ig alpha-2 chain C region (allotype A2m(2))	0	1	0	0
435	P01876	113584	Ig alpha-1 chain C region	0	1	0	0
435		223069	protein Tro alpha1 H,myeloma	1	1	0	0
435		223099	Ig Aalpha1 Bur	0	1	0	0
435		17046377	Son DNA binding protein isoform C	0	1	0	0
436			non identified	0	1	0	0
437		87783	Ig alpha-2 chain C region (allotype A2m(2))	0	1	0	0
437	P01876	113584	Ig alpha-1 chain C region	0	1	0	0
437		223069	protein Tro alpha1 H,myeloma	1	1	0	0
437		223099	Ig Aalpha1 Bur	0	1	0	0
437		17046377	Son DNA binding protein isoform C	0	1	0	0
438			non identified	0	1	0	0
439			non identified	0	1	0	0
440			non identified	0	1	0	0
441			non identified	0	1	0	0
442		337758	pre-serum amyloid P component	0	1	0	0
442		21669395	immunoglobulin kappa light chain VLJ region	1	1	1	0
442	P01834	213424087	Dual specific Bh1 Fab in complex with VEGF	0	1	0	0
442	P41222	283806778	Prostaglandin-H2 D-isomerase	0	1	1	0
442		323432952	immunoglobulin variable region	0	1	1	0
442		343197640	Antibody Vic03 in complex with HIV-1 GpI20	0	1	0	0
443		337758	pre-serum amyloid P component	0	1	0	0
443	P41222	283806778	Prostaglandin-H2 D-isomerase	0	1	1	0
444			non identified	0	1	0	0
445		21669395	immunoglobulin kappa light chain VLJ region	1	1	1	0
445	P01834	213424087	Dual specific Bh1 Fab in complex with VEGF	0	1	0	0
445	P41222	283806778	Prostaglandin-H2 D-isomerase	0	1	1	0
445		323432952	immunoglobulin variable region	0	1	1	0
445		343197640	Antibody Vic03 in complex with HIV-1 GpI20	0	1	0	0
446		21669395	immunoglobulin kappa light chain VLJ region	1	1	1	0
446	P01834	213424087	Dual specific Bh1 Fab in complex with VEGF	0	1	0	0
446		323432952	immunoglobulin variable region	0	1	1	0
446		343197640	Antibody Vic03 in complex with HIV-1 GpI20	0	1	0	0
447			non identified	0	1	0	0
448		35897	unnamed protein	0	1	0	0
449	Q8IZ03	34192824	Interferon induced protein with tetratricopeptide repeats 2	0	1	0	0
449	Q8WVX3	281332172	uncharacterized protein C4orf3 isoform 1	0	1	1	0
450			non identified	0	1	0	0
451			non identified	0	1	0	0
452			non identified	0	1	0	0
453			non identified	0	1	0	0
454	P02766	230651	Transthyretin	1	1	1	0
455	P02766	230651	Transthyretin	1	1	1	0
456	P06702	4506773	protein S100-A9	1	1	0	0
456		343197640	Antibody Vic03 in complex with HIV-1 GpI20	0	1	0	0
457		20799308	Voltage-gated potassium channel EAG2	1	1	1	0
457		78101492	Chain A, Crystal Structures Of T Cell Receptor Beta Chains Related To Rheumatoid Arthritis	1	1	1	0
458		20799308	Voltage-gated potassium channel EAG2	1	1	1	0
458		78101492	Chain A, Crystal Structures Of T Cell Receptor Beta Chains Related To Rheumatoid Arthritis	1	1	1	0
459		70058	Ig alpha-2 chain C region	0	1	0	0
459		20799308	Voltage-gated potassium channel EAG2	1	1	1	0
459		78101492	Chain A, Crystal Structures Of T Cell Receptor Beta Chains Related To Rheumatoid Arthritis	1	1	1	0
460		78101492	Chain A, Crystal Structures Of T Cell Receptor Beta Chains Related To Rheumatoid Arthritis	1	1	1	0
460	P29017	319443691	Chain A, Cd1c In Complex With Mpm (Mannosyl-Beta1-Phosphomycoketide)	0	1	1	0
461		20799308	Voltage-gated potassium channel EAG2	1	1	1	0
461		78101492	Chain A, Crystal Structures Of T Cell Receptor Beta Chains Related To Rheumatoid Arthritis	1	1	1	0
462		20799308	Voltage-gated potassium channel EAG2	1	1	1	0
462		78101492	Chain A, Crystal Structures Of T Cell Receptor Beta Chains Related To Rheumatoid Arthritis	1	1	1	0
463		78101492	Chain A, Crystal Structures Of T Cell Receptor Beta Chains Related To Rheumatoid Arthritis	1	1	1	0
464		28592	serum albumin	1	1	1	1
464		2133747	angiotensin I - horn fly	1	0	1	1
464		20799308	Voltage-gated potassium channel EAG2	1	1	1	1
464		78101492	Chain A, Crystal Structures Of T Cell Receptor Beta Chains Related To Rheumatoid Arthritis	1	1	1	1
465		28592	serum albumin	1	1	1	1
465		20799308	Voltage-gated potassium channel EAG2	1	1	1	1
465		78101492	Chain A, Crystal Structures Of T Cell Receptor Beta Chains Related To Rheumatoid Arthritis	1	1	1	1
466			non identified	0	0	1	0
467			non identified	0	0	1	0
468		2133747	angiotensin I - horn fly	1	0	1	0
468		20799308	Voltage-gated potassium channel EAG2	1	1	1	0
468		78101492	Chain A, Crystal Structures Of T Cell Receptor Beta Chains Related To Rheumatoid Arthritis	1	1	1	0
469		20799308	Voltage-gated potassium channel EAG2	1	1	1	1
469		78101492	Chain A, Crystal Structures Of T Cell Receptor Beta Chains Related To Rheumatoid Arthritis	1	1	1	1
470		20799308	Voltage-gated potassium channel EAG2	1	1	1	1
470		78101492	Chain A, Crystal Structures Of T Cell Receptor Beta Chains Related To Rheumatoid Arthritis	1	1	1	1
471		20799308	Voltage-gated potassium channel EAG2	1	1	1	1
471		78101492	Chain A, Crystal Structures Of T Cell Receptor Beta Chains Related To Rheumatoid Arthritis	1	1	1	1
472		181482	serum vitamin D-binding protein precursor	1	1	1	0
472		20799308	Voltage-gated potassium channel EAG2	1	1	1	0
472		78101492	Chain A, Crystal Structures Of T Cell Receptor Beta Chains Related To Rheumatoid Arthritis	1	1	1	0
472	P29017	319443691	Chain A, Cd1c In Complex With Mpm (Mannosyl-Beta1-Phosphomycoketide)	0	1	1	0
473		78101492	Chain A, Crystal Structures Of T Cell Receptor Beta Chains Related To Rheumatoid Arthritis	1	1	1	0
474	P02763	112877	Alpha-1-acid glycoprotein 1	1	1	1	0
474		78101492	Chain A, Crystal Structures Of T Cell Receptor Beta Chains Related To Rheumatoid Arthritis	1	1	1	0
475			non identified	0	0	1	1
476		306882	haptoglobin precursor	1	1	1	1
476		20799308	Voltage-gated potassium channel EAG2	1	1	1	1
476		78101492	Chain A, Crystal Structures Of T Cell Receptor Beta Chains Related To Rheumatoid Arthritis	1	1	1	1
477		78101492	Chain A, Crystal Structures Of T Cell Receptor Beta Chains Related To Rheumatoid Arthritis	1	1	1	1
478	P02766	230651	Transthyretin	1	1	1	1
478	P02766	443295	Transthyretin	1	1	1	1
478		20799308	Voltage-gated potassium channel EAG2	1	1	1	1
479		78101492	Chain A, Crystal Structures Of T Cell Receptor Beta Chains Related To Rheumatoid Arthritis	1	1	1	0
479	P41222	283806778	Prostaglandin-H2 D-isomerase	0	1	1	0
480			non identified	0	0	1	0
481			non identified	0	0	1	0
482	P41222	283806778	Prostaglandin-H2 D-isomerase	0	1	1	0
483	P02675	237823915	Chain B, Crystal Structure Of Human Fibrinogen	0	1	1	0
483	P41222	283806778	Prostaglandin-H2 D-isomerase	0	1	1	0
484	P41222	283806778	Prostaglandin-H2 D-isomerase	0	1	1	0
485			non identified	0	0	1	0
486			non identified	0	0	1	0
487	P02766	230651	Transthyretin	1	1	1	0
488	P02766	230651	Transthyretin	1	1	1	0
489	P02766	230651	Transthyretin	1	1	1	0
490			non identified	0	0	1	0
491		34616	beta-2 microglobulin	0	0	1	0
492		12858971	CSF1R protein	0	0	1	0
492	B4DG86	194377498	cDNA FLJ54111, highly similar to Serotransferrin	0	1	1	0
493	P02787	110590957	Serotransferrin	1	1	1	0
493	B7Z4Q2	221041922	unnamed highky similar to amyloid like protein 1	0	1	1	0
494	Q1L857	1620909	Ceruloplasmin	0	1	1	0
495		10441916	unknown	0	1	1	0
495		119626066	albumin, isoform CRA_c	0	1	1	0
495	P02768	157830361	Serum albumin	1	1	1	0
496	P02787	110590957	Serotransferrin	1	1	1	0
496	B4DI57	194380034	cDNA FLJ54111, highly similar to Serotransferrin	0	1	1	0
497		69990	alpha-1-B-glycoprotein	1	1	1	0
498	P02774	139641	Vitamin D-binding protein	1	1	1	0
499	P02765	112910	Alpha-2-HS-glycoprotein	1	1	1	0
500		386789	hemopexin precursor, partial	1	1	1	0
501		386789	hemopexin precursor, partial	1	1	1	1
502		386789	hemopexin precursor, partial	1	1	1	1
502		10441916	unknown	0	1	1	0
502		119626066	albumin, isoform CRA_c	0	1	1	1
502	P02768	157830361	Serum albumin	1	1	1	1
502	P02768	157830361	Serum albumin	1	1	1	1
503		386789	hemopexin precursor, partial	1	1	1	0
503		10441916	unknown	0	1	1	0
503		119626066	albumin, isoform CRA_c	0	1	1	0
504			non identified	0	0	1	0
505	P02768	157830361	Serum albumin	1	1	1	0
506	P02787	110590957	Serotransferrin	1	1	1	0
506	B4DI57	194380034	cDNA FLJ54111, highly similar to Serotransferrin	0	1	1	0
507	P02787	110590957	Serotransferrin	1	1	1	1
507		119619136	hCG1790904, isoform CRA_b	0	1	1	1
507	B4DI57	194380034	cDNA FLJ54111, highly similar to Serotransferrin	0	1	1	1
508			non identified	0	0	1	0
509		28810	Beta-2-glycoprotein I apolipoprotein H	0	1	1	0
510		28810	Beta-2-glycoprotein I apolipoprotein H	0	1	1	0
511		28810	Beta-2-glycoprotein I apolipoprotein H	0	1	1	0
512			non identified	0	0	1	1
513			non identified	0	0	1	1
514		38026	Zn-alpha2-glycoprotein	1	1	1	1
514		306882	haptoglobin precursor	1	1	1	1
515		292158	haptoglobin-like protein	0	0	1	0
515		306882	haptoglobin precursor	1	1	1	0
516		292158	haptoglobin-like protein	0	0	1	0
516		306882	haptoglobin precursor	1	1	1	0
517		292158	haptoglobin-like protein	0	0	1	0
517		306882	haptoglobin precursor	1	1	1	0
518		306882	haptoglobin precursor	1	1	1	0
519			non identified	0	0	1	0
520			non identified	0	0	1	0
521			non identified	0	0	1	0
522			non identified	0	0	1	0
523	P02766	230651	Transthyretin	1	1	1	0
524		338284	extracellular-superoxide dismutase (EC 1.15.1.1)	0	0	1	0
524		323432952	immunoglobulin variable region	0	1	1	0
525			non identified	0	0	1	0
526	P41222	283806778	Prostaglandin-H2 D-isomerase	0	1	1	1
527	P41222	283806778	Prostaglandin-H2 D-isomerase	0	1	1	0
528		229479	lipoprotein Gln I	1	1	1	0
528	P02647	90108664	Apolipoprotein A-I	1	1	1	0
528	P02787	110590957	Serotransferrin	1	1	1	0
528	Q8WVX3	281332172	uncharacterized protein C4orf3 isoform 2	0	1	1	0
529			non identified	0	0	1	0
530		35897	unnamed protein	0	0	1	0
531		29470	Human basement membrane heparan sulfate proteoglycan core	0	0	1	0
531	P98160	361131590	Laminin G like domain 3 from human Perlecan	0	0	1	0
532			non identified	0	0	1	0
533		223130	fibrinogen betaB 1-118	0	0	1	0
533	P02675	237823915	Chain B, Crystal Structure Of Human Fibrinogen	0	1	1	0
534			non identified	0	0	1	0
535	P02766	230651	Transthyretin	1	1	1	1
536		223480	dismutase,Cu/Zn superoxide	0	0	1	1
536		292158	haptoglobin-like protein	0	0	1	1
536		306882	haptoglobin precursor	1	1	1	1
536		21669395	immunoglobulin kappa light chain VLJ region	1	1	1	1
536	P01834	213424087	Dual specific Bh1 Fab in complex with VEGF	0	1	0	1
537	P02766	230651	Transthyretin	1	1	1	0
538	P02766	230651	Transthyretin	1	1	1	0
539	P02766	230651	Transthyretin	1	1	1	0
539	B7Z4Q2	221041922	unnamed highky similar to amyloid like protein 1	0	1	1	0
540		34616	beta-2 microglobulin	0	0	1	0
541			non identified	0	0	1	0
542		34616	beta-2 microglobulin	0	0	1	0
543		229532	ubiquitin	0	0	1	0
543		119619136	hCG1790904, isoform CRA_b	0	1	1	0
543	B4DG86	194377498	cDNA FLJ54111, highly similar to Serotransferrin	0	1	1	0
M1		1790878	microtubule-associated protein 1a	1	1	1	0
M1		1790878	microtubule-associated protein 1a	1	1	1	0
M1	P01009	6137432	Alpha-1-antitrypsin	1	1	1	0
M1	P01009	6137432	Alpha-1-antitrypsin	1	1	1	0
M1	A8K930	158258527	cDNA FLJ75500, highly similar to Homo sapiens EH domain binding protein 1, mRNA	1	1	1	0
M1	A8K930	158258527	cDNA FLJ75500, highly similar to Homo sapiens EH domain binding protein 1, mRNA	1	1	1	0
M2		179665	complement component C3	1	1	0	0
M2		179665	complement component C3	1	1	0	0
M2	P01009	6137432	Alpha-1-antitrypsin	1	1	1	0
M2	P01009	6137432	Alpha-1-antitrypsin	1	1	1	0
